# Supplementary material for: Gan-jiang-ling-zhu decoction improves steatohepatitis by regulating gut microbiota-mediated 12-tridecenoic acid inhibition
Source: Front Pharmacol. 2024 Aug 23;15:1444561. doi: 10.3389/fphar.2024.1444561 (PMC11377346; doi:10.3389/fphar.2024.1444561)
Supplement: Supplementary file 4 [file DataSheet3.XLSX]

## Sheet: GJLZ_vs_MCD
Name	Class	Mass.Info	Retention.Time	column	ND-1	ND-2	ND-3	ND-4	ND-5	ND-6	GJLZ-1	GJLZ-2	GJLZ-3	GJLZ-4	GJLZ-5	GJLZ-6	MCD-1	MCD-2	MCD-3	MCD-4	MCD-5	MCD-6	QC-1	QC-2	QC-3	QC-4	QC.RSD	Foldchange	pvalue	MEAN	VIP	diff
Thiamine pyrophosphate(TPP)	Pyrimidines	423.0 / 302.0	9.69608	Amide	0.0138428	0.0316992	0.0254624	0.0267621	0.0302997	0.0256132	0.00858788	0.0376826	0.00549154	0.0199246	0.0212189	0.026642	0.0700936	0.0577969	0.0609218	0.0603194	0.0360707	0.0570405	1.82887	2.10494	2.05909	1.86856	0.0603459	0.349306	0.000239748	0.0384825	0.000674128	diff
Putrecine	Amino acids	89.0 / 72.0	11.8594	Amide	3688.31	6991.22	1664.89	1964.54	2224.29	3170.71	1717.1	1813.16	2700.54	1984.92	1406.67	1633.45	5890.71	2622.91	3798.35	4530.52	4210.62	4210.62	174087	151415	121884	96105	0.217055	0.445534	0.000560413	3043.3	0.130929	diff
Ribonic acid	Carbohydrates	165.0 / 75.0	6.59734	Amide	363.515	212.414	202.15	447.107	203.739	254.832	554.92	259.483	245.523	162.362	250.246	300.892	902.155	999.624	939.041	1434.72	535.11	823.597	18475.7	20847.2	19450.4	20504.8	0.0469796	0.314758	0.000626455	617.306	0.092491	diff
Phthalic acid	Benzenoids	165.0 / 121.1	2.78423	C18	290.923	455.878	169.255	384.669	653.409	353.88	277.429	239.929	263.785	353.99	183.793	263.785	1043.6	1043.6	920.468	356.441	1853.89	1043.6	21258.4	21819.2	23582.4	27669.6	0.122937	0.252765	0.00265584	653.692	0.112306	diff
tryptamine	Indoles	161.2 / 144.1	3.08642	C18	267.645	1922.34	888.294	1301.27	487.116	1040.41	199.899	162.812	199.899	199.899	209.209	227.676	165.203	1340.58	785.263	785.263	785.263	850.008	40375.1	41536.6	46198.9	40781.7	0.0552532	0.254563	0.00329672	492.581	0.113001	diff
N-Acetylserotonin (N-Acetyl-5-hydroxytryptamine)	Indoles	219.1 / 160.0	2.9255	C18	69.1101	94.0792	93.4531	114.563	44.3801	58.855	101.229	131.121	76.0102	60.0425	49.7901	78.7749	55.3269	33.1196	17.5713	26.4605	33.1196	33.1196	5736.22	6769.09	6538.13	4538.32	0.147957	2.50088	0.00346504	57.9737	0.0325496	diff
Spermidine	Amines	146.2 / 72.2	0.597496	C18	690.719	771.986	324.057	290.525	139.181	789.047	133.911	236.282	168.765	144.49	208.975	186.044	926.446	527.258	537.507	1334.3	550.208	371.547	39809.3	18704.7	34376.3	19847.6	0.323653	0.25392	0.00488612	443.811	0.0731518	diff
Quinic acid	Alcohols and polyols	191.1 / 85.0	6.61744	Amide	1493.06	1611.43	869.936	6034.23	1371.83	3708.02	903.05	646.887	829.412	739.595	649.359	827.927	1162.64	915.563	834.099	946.398	1250.1	1235.94	84703.3	102006	99410.2	95431.7	0.069172	0.724416	0.00652115	911.748	0.0231081	diff
p-cresol	Phenols	107.1 / 76.9	3.48591	C18	0.0300254	0.0576148	0.0576148	0.0899397	0.0576148	0.0528793	0.036549	0.0579698	0.0579698	0.0837783	0.0735472	0.0380046	0.0564706	0.135336	0.202439	0.117362	0.310766	0.164475	4.1472	5.51377	6.11421	3.1824	0.242067	0.352454	0.0147592	0.111222	0.00139392	diff
Guanosine-5-tridiphosphate	Phenylpyruvic acids	522.0 / 79.1	9.87641	Amide	0.0163044	0.0163839	0.0110205	0.0081288	0.00619659	0.00808905	0.00887554	0.00845033	0.00705482	0.00672757	0.00437096	0.0048862	0.00457916	0.00422119	0.0045627	0.00488774	0.0045627	0.0045627	0.576087	0.551319	0.545596	0.491633	0.0569236	1.47447	0.016158	0.00564513	0.000215562	diff
3-Hydroxybenzoic acid	Benzenoids	137.0 / 93.0	2.72819	C18	55.0416	79.2261	87.1244	117.729	54.5222	86.5246	82.9548	81.3399	127.241	86.7592	90.4361	73.8863	118.973	201.506	186.572	270.551	575.152	270.551	7108.08	8637.3	7981.27	5677.99	0.150711	0.334267	0.0207287	180.493	0.0574776	diff
N-formyl-kynurenine	Amino acids	235.0 / 174.0	3.91353	Amide	2.36295	1.88236	1.79732	2.51777	2.77889	2.83838	5.38664	2.37099	2.59117	3.2503	3.29315	2.86665	5.42896	3.29392	8.22887	5.9965	12.057	15.931	264.556	279.817	242.303	191.686	0.136269	0.387915	0.0249436	5.89126	0.00819564	diff
phenol	Phenols	93.0 / 65.0	2.77866	C18	0.116423	0.151882	0.14584	0.266832	0.0728967	0.121167	0.208496	0.103771	0.217129	0.172102	0.172102	0.159013	0.45461	0.345288	0.349733	0.170615	0.952805	0.45461	11.4321	14.9231	11.9222	7.45094	0.268553	0.378571	0.0274656	0.313356	0.00170411	diff
Acetoacetic acid	Keto acids	101.0 / 57.0	2.30382	Amide	13497.1	18319	12661.9	19130.8	13722	21573.2	17195.2	18447.6	21861.2	15980.2	8853.63	13543.3	21549.8	28550.3	27299.7	15198	28550.3	50153.7	1.22865e+06	1.06435e+06	1.07362e+06	890783	0.12974	0.559721	0.0346884	22265.3	0.423858	diff
L-Leucine	Amino acids	132.1 / 86.2	3.68552	Amide	1.10653e+06	2.1568e+06	995693	2.05932e+06	1.37044e+06	1.86023e+06	1.9135e+06	1.49082e+06	2.22789e+06	1.53452e+06	887160	1.15323e+06	2.41626e+06	1.52815e+06	2.45511e+06	1.83752e+06	2.16983e+06	2.61211e+06	1.33456e+08	1.28572e+08	1.34789e+08	1.22615e+08	0.0368047	0.707208	0.035453	1.85218e+06	1.48706	diff
Maltotriose	Carbohydrates	522.2 / 325.0	8.7447	Amide	2046.36	10557.3	1187.24	2748.11	1559.84	7023.48	389.137	801.876	1041.16	834.139	974.03	770.916	579.261	824.231	219.743	523.113	329.403	495.15	56019.1	75205.6	62556	56443.3	0.143012	1.61946	0.035564	648.513	0.08763	diff
Nordeoxycholic acid (NorDCA)	Bile acids	377.3 / 377.3	9.34636	C18	982.038	904.147	2087.23	694.084	527.835	363.198	2326.02	1790.38	2809.65	2373.87	2108.27	990.325	449.858	1154.53	1188.95	400.98	1882.39	1991.15	131130	64634.8	121218	108438	0.238775	1.75421	0.0397755	1622.2	0.1574	diff
Dodecanoic acid	Fatty acids	199.2 / 199.2	10.181	C18	121.077	359.837	132.699	190.368	255.054	223.57	227.305	176.377	181.193	215.433	115.681	220.687	358.757	201.288	338.401	181.193	704.419	651.916	14032.2	14087	20100	14011.3	0.168579	0.466621	0.0415377	297.721	0.0525698	diff
12-Tridecenoic acid	Fatty acids	211.2 / 211.2	10.0979	C18	251936	383830	150419	211402	204331	211609	201375	157628	337975	287491	221297	250872	290360	329543	476638	272833	938947	845555	1.49324e+07	1.7849e+07	2.86513e+07	1.29799e+07	0.325458	0.461857	0.0442661	384209	2.04841	diff
N-acetylproline	Amino acids	156.1 / 114.1	4.00635	Amide	12041.9	14485.7	10114.3	12041.9	12041.9	11525.8	10243.9	12748.3	10924.7	14444.7	6261.92	10924.7	16946.5	9749.19	15610.2	13799.8	30937.6	23863.6	897821	890068	766532	851473	0.0706377	0.59102	0.0460547	14704.6	0.3029	diff
Indoleacetic acid	Indoles	176.1 / 130.2	4.67068	C18	6.43703	12.4447	6.72421	6.59884	7.46508	6.03276	1.64518	2.45381	3.26064	1.90368	2.89327	2.56933	3.61147	4.02561	4.71726	2.03194	8.68796	11.1486	340.678	399.724	349.629	391.465	0.0690803	0.430295	0.0473604	4.07906	0.00603792	diff
L-Arginine	Amino acids	175.1 / 70.0	9.49801	Amide	82993.8	247777	80148.3	347264	252905	415423	407841	251445	245227	252061	135604	193277	465453	193882	422007	346197	493038	346798	2.25554e+07	2.145e+07	2.25002e+07	2.09116e+07	0.0320378	0.655143	0.0475154	312736	0.656442	diff

## Sheet: MCD_vs_ND
Name	Class	Mass.Info	Retention.Time	column	ND-1	ND-2	ND-3	ND-4	ND-5	ND-6	GJLZ-1	GJLZ-2	GJLZ-3	GJLZ-4	GJLZ-5	GJLZ-6	MCD-1	MCD-2	MCD-3	MCD-4	MCD-5	MCD-6	QC-1	QC-2	QC-3	QC-4	QC.RSD	Foldchange	pvalue	MEAN	VIP	diff
Vitamin B1	Pyrimidines	265.1 / 122.1	5.09687	Amide	9093.88	10389.9	8521.98	9964.49	7265.62	7816.09	1054.8	2218.26	1561.13	1126.13	4587.97	5378.27	2267.66	1014.1	1029.23	1224.39	2208.42	1952.16	432641	594091	268437	462499	0.263773	0.182764	1.262e-07	5228.99	0.364911	diff
Thiamine pyrophosphate(TPP)	Pyrimidines	423.0 / 302.0	9.69608	Amide	0.0138428	0.0316992	0.0254624	0.0267621	0.0302997	0.0256132	0.00858788	0.0376826	0.00549154	0.0199246	0.0212189	0.026642	0.0700936	0.0577969	0.0609218	0.0603194	0.0360707	0.0570405	1.82887	2.10494	2.05909	1.86856	0.0603459	2.22699	0.000140197	0.0413269	0.000471572	diff
Beta-Hyodeoxycholic acid (b-HDCA)	Bile acids	391.4 / 391.4	8.83964	C18	8476.08	6049.4	7994.86	6413.74	4151.75	3403.13	1003.74	1275.52	4974.72	2694.72	1803.85	1325.1	1068.4	1656.85	1022.12	2253.83	1478.2	1423.09	256273	199306	253466	296614	0.137584	0.243977	0.000284168	3782.62	0.287739	diff
Ribonic acid	Carbohydrates	165.0 / 75.0	6.59734	Amide	363.515	212.414	202.15	447.107	203.739	254.832	554.92	259.483	245.523	162.362	250.246	300.892	902.155	999.624	939.041	1434.72	535.11	823.597	18475.7	20847.2	19450.4	20504.8	0.0469796	3.34623	0.000395754	609.833	0.0759208	diff
Isodeoxycholic acid (IsoDCA)	Bile acids	391.3 / 391.3	10.1507	C18	582005	412925	508168	359156	388420	253331	78829.6	110458	626032	264128	195447	104466	188066	159555	104777	253782	149909	87578.7	2.45595e+07	1.75731e+07	1.86513e+07	2.14826e+07	0.131846	0.376863	0.000621445	287306	2.28635	diff
Deoxycholic acid (DCA)	Bile acids	391.4 / 391.4	9.8597	C18	565596	365039	501166	361573	365424	240377	79996.2	106769	599894	233957	183790	91923	173961	139386	107911	244203	131014	90991.6	2.35292e+07	1.70214e+07	1.65795e+07	2.08099e+07	0.146563	0.369905	0.000708694	273887	2.24096	diff
Hyodeoxycholic acid (HDCA)	Bile acids	391.4 / 391.5	9.86257	C18	528599	391279	475323	524599	359188	221810	86508.1	112188	533001	255631	225338	133379	157836	171827	159702	345081	166010	114347	2.08082e+07	1.91004e+07	1.69555e+07	2.31158e+07	0.113053	0.445779	0.0026847	301300	2.00439	diff
hydroxyproline	Amino acids	130.1 / 84.2	6.50284	Amide	2.15147	1.94671	0.879498	1.59205	1.01888	1.3993	0.446923	0.479104	0.569153	0.40303	0.737636	1.00269	0.666939	0.557292	0.660311	0.33831	0.632164	0.937969	56.2529	58.6432	58.8452	62.6286	0.0386179	0.42201	0.00276151	1.06507	0.00423498	diff
Taurine	Organosulfonic acids and derivatives	126.0 / 44.1	5.06257	Amide	4603	3084.91	2435.09	4488.45	3922.18	3578.52	9013.46	4109.73	13181.6	8334.38	2553.66	3566.87	5158.95	8564.2	4969.62	6405.61	9439.57	9725.96	485264	400027	364177	296664	0.175971	2.00179	0.00276704	5531.34	0.155426	diff
N-Acetylserotonin (N-Acetyl-5-hydroxytryptamine)	Indoles	219.1 / 160.0	2.9255	C18	69.1101	94.0792	93.4531	114.563	44.3801	58.855	101.229	131.121	76.0102	60.0425	49.7901	78.7749	55.3269	33.1196	17.5713	26.4605	33.1196	33.1196	5736.22	6769.09	6538.13	4538.32	0.147957	0.418845	0.00299993	56.0965	0.0272049	diff
5Z,8Z,11Z,14Z,17Z-Eicosapentaenoic Acid	Fatty acids	301.2 / 301.2	10.9348	C18	137905	155678	38325.5	105403	100515	75972	87007.2	30380.8	89121.6	44088.4	67155.2	37776.1	36844.4	10829.4	28684.5	21086.2	41277.8	58994.5	3.9608e+06	4.43972e+06	3.74133e+06	4.07997e+06	0.062368	0.322121	0.00386102	67626.2	1.19658	diff
Lactate (D-lactate)	Hydroxy acids	89.2 / 43.0	3.48362	Amide	6803.26	3735.06	4561.68	10627.5	14013.9	11640.1	8852.36	14522.9	10027.9	11855.6	26241.1	31677.6	17739.3	19223.9	21162.7	11628.1	13984.3	16795.7	690590	704939	798819	846989	0.0855468	1.95662	0.00404492	12659.6	0.216665	diff
Arachidic Acid	Fatty acids	311.3 / 311.3	12.5837	C18	1.03377e+06	2.40025e+06	1.30503e+06	3.00684e+06	2.05388e+06	1.62166e+06	3.33433e+06	3.22553e+06	2.97009e+06	3.50148e+06	1.84797e+06	2.97745e+06	3.66031e+06	4.23838e+06	3.96671e+06	2.20941e+06	6.36916e+06	5.69994e+06	1.79455e+08	1.8804e+08	1.63425e+08	1.82185e+08	0.0511442	2.28902	0.00470329	3.13044e+06	5.45554	diff
Guanosine-5-tridiphosphate	Phenylpyruvic acids	522.0 / 79.1	9.87641	Amide	0.0163044	0.0163839	0.0110205	0.0081288	0.00619659	0.00808905	0.00887554	0.00845033	0.00705482	0.00672757	0.00437096	0.0048862	0.00457916	0.00422119	0.0045627	0.00488774	0.0045627	0.0045627	0.576087	0.551319	0.545596	0.491633	0.0569236	0.414017	0.00493794	0.00779162	0.000365494	diff
Gamma-Linolenic acid	Fatty acids	277.2 / 277.2	10.9924	C18	48319.4	79628.9	20381.4	42921.1	52607.2	40160.4	13834.1	12028.5	14693.8	16429.6	12384.3	15802.2	20511.7	13888	17787.7	9345.91	22118.9	24328.6	2.11749e+06	2.16271e+06	1.327e+06	1.8375e+06	0.178711	0.380189	0.00508108	32666.6	0.764769	diff
Docosanoic Acid	Fatty acids	339.3 / 321.3	13.1118	C18	78.1266	116.713	113.064	255.675	114.427	97.1321	284.121	468.35	351.609	275.99	163.425	239.226	274.944	394.187	534.064	179.528	814.076	470.258	16184.9	18413.7	13974.2	17600.1	0.101797	3.44076	0.0074628	286.85	0.0611671	diff
Phthalic acid	Benzenoids	165.0 / 121.1	2.78423	C18	290.923	455.878	169.255	384.669	653.409	353.88	277.429	239.929	263.785	353.99	183.793	263.785	1043.6	1043.6	920.468	356.441	1853.89	1043.6	21258.4	21819.2	23582.4	27669.6	0.122937	2.71298	0.00959953	714.134	0.0768648	diff
N-formyl-kynurenine	Amino acids	235.0 / 174.0	3.91353	Amide	2.36295	1.88236	1.79732	2.51777	2.77889	2.83838	5.38664	2.37099	2.59117	3.2503	3.29315	2.86665	5.42896	3.29392	8.22887	5.9965	12.057	15.931	264.556	279.817	242.303	191.686	0.136269	3.5927	0.00990835	5.42616	0.00756148	diff
Palmitelaidic acid	Fatty acids	253.2 / 253.2	11.1363	C18	153741	209868	73309.7	174577	282900	106472	91965.2	50484.3	91083.1	73669.4	64024.8	97936.4	66737.6	42785	45627.9	29441.8	114044	97280	6.94359e+06	5.95327e+06	4.32908e+06	4.73783e+06	0.187525	0.395573	0.0129793	116399	1.39471	diff
5-Hydroxylysine	Amino acids	163.1 / 100.0	9.68523	Amide	19.115	25.5263	10.8195	22.201	14.8274	18.2367	10.9603	6.0871	12.3202	10.6288	6.08545	7.80275	13.6103	5.66349	6.12671	5.14307	12.2338	16.3366	968.092	938.139	1095.43	921.753	0.0695386	0.533876	0.0140127	14.1533	0.0138682	diff
p-cresol	Phenols	107.1 / 76.9	3.48591	C18	0.0300254	0.0576148	0.0576148	0.0899397	0.0576148	0.0528793	0.036549	0.0579698	0.0579698	0.0837783	0.0735472	0.0380046	0.0564706	0.135336	0.202439	0.117362	0.310766	0.164475	4.1472	5.51377	6.11421	3.1824	0.242067	2.85473	0.0145718	0.111045	0.00111157	diff
3-Hydroxybenzoic acid	Benzenoids	137.0 / 93.0	2.72819	C18	55.0416	79.2261	87.1244	117.729	54.5222	86.5246	82.9548	81.3399	127.241	86.7592	90.4361	73.8863	118.973	201.506	186.572	270.551	575.152	270.551	7108.08	8637.3	7981.27	5677.99	0.150711	3.3807	0.0161024	175.289	0.0457916	diff
L-Homoserine	Amino acids	120.1 / 56.1	6.92522	Amide	112732	195082	127842	239035	160998	173893	362803	183654	312309	357500	103625	134522	319939	207250	232189	195375	236189	294011	1.76332e+07	1.6523e+07	1.60153e+07	1.72654e+07	0.0373877	1.47086	0.0162722	207878	0.551367	diff
Ursocholic acid (UCA)	Bile acids	407.3 / 407.3	7.28949	C18	4462.66	3043.79	6736.69	4135.43	4310.8	2123.19	3670.61	5180.84	17198.4	6149.37	4337.59	7307.37	7339.07	14016.9	3517.99	8764.75	8409.68	8409.68	300509	399261	252591	382547	0.179566	2.03357	0.0180762	6272.55	0.136078	diff
Aminoadipic acid	Amino acids	162.0 / 98.0	8.2486	Amide	22.8923	18.7563	17.1188	22.7808	21.7804	24.406	32.617	18.781	25.4359	20.618	29.7168	37.6623	38.6648	24.2093	54.036	26.4835	65.042	87.257	1909.01	1988.75	2031.97	2057.53	0.0282145	2.3149	0.0190098	35.2856	0.0131807	diff
L-Histidine	Amino acids	156.1 / 110.1	7.26089	Amide	16566.7	44942.5	18567.5	36760.1	28138	47750	75007.5	37293.5	52114	65643.3	26591.9	33619.3	66246	40318.5	53766.1	39988	65890.6	47489.6	2.84944e+06	3.11057e+06	3.21299e+06	3.22879e+06	0.0489796	1.6277	0.0192534	42202	0.385132	diff
phenol	Phenols	93.0 / 65.0	2.77866	C18	0.116423	0.151882	0.14584	0.266832	0.0728967	0.121167	0.208496	0.103771	0.217129	0.172102	0.172102	0.159013	0.45461	0.345288	0.349733	0.170615	0.952805	0.45461	11.4321	14.9231	11.9222	7.45094	0.268553	3.11718	0.0198517	0.300225	0.00166496	diff
5-Aminolevulinic acid	Amino acids	132.1 / 55.0	6.84746	Amide	649.397	287.384	412.528	415.791	204.593	171.784	128.509	172.165	209.013	154.266	117.149	145.314	106.764	111.304	151.85	151.85	151.85	237.483	17641.6	14714	16343	13508.7	0.101001	0.425455	0.0200776	254.382	0.0650493	diff
N-Acetyl-L-alanine	Amino acids	130.1 / 88.0	3.80329	Amide	15545.1	20131.5	10218.5	22263.6	17044.1	19776.1	38887.2	16623.8	35618	30815	12942.3	16463.5	30855.1	18552.1	29471.4	22942.4	45812.9	60950.7	1.7606e+06	1.80998e+06	1.73145e+06	1.78682e+06	0.0165389	1.98692	0.027493	26130.3	0.359358	diff
carnitine	Purine nucleotides	162.1 / 103.1	6.61898	Amide	4093.8	4595.45	3812.43	7015.09	10546.7	11260	8713.82	7803.63	10082.2	7761.09	14973.8	19924.4	11126.7	12255.7	15078.6	7482.34	12981	25773.5	625473	642615	592300	584413	0.0389361	2.04963	0.0311006	10501.8	0.236538	diff
L-threonine	Amino acids	120.0 / 74.0	6.63956	Amide	84472.5	192201	107853	244390	153569	183743	325657	164493	258011	330877	104602	137101	309482	170288	259903	181108	240509	286736	1.53145e+07	1.53702e+07	1.68437e+07	1.50595e+07	0.0447873	1.49864	0.035782	201188	0.67438	diff
Palmitoleic Acid	Fatty acids	253.2 / 253.2	11.1161	C18	16235.5	34516.7	10837.2	25321.8	41720.8	13001.3	10799.8	7427.29	9048.93	8740.97	6796.42	12795.1	9972.31	7097.83	7143.83	5543.95	18384.5	14473.4	831299	748324	709007	898129	0.0920564	0.442098	0.037506	17020.8	0.47701	diff
Maltotriose	Carbohydrates	522.2 / 325.0	8.7447	Amide	2046.36	10557.3	1187.24	2748.11	1559.84	7023.48	389.137	801.876	1041.16	834.139	974.03	770.916	579.261	824.231	219.743	523.113	329.403	495.15	56019.1	75205.6	62556	56443.3	0.143012	0.118257	0.0377569	2341.1	0.170604	diff
Acetoacetic acid	Keto acids	101.0 / 57.0	2.30382	Amide	13497.1	18319	12661.9	19130.8	13722	21573.2	17195.2	18447.6	21861.2	15980.2	8853.63	13543.3	21549.8	28550.3	27299.7	15198	28550.3	50153.7	1.22865e+06	1.06435e+06	1.07362e+06	890783	0.12974	1.732	0.0377882	22517.1	0.287041	diff
Taurodeoxycholic acid (TDCA)	Bile acids	498.4 / 80.0	8.63659	C18	1977.07	724.798	2032.13	2291.01	1499.85	804.469	476.406	1804.33	5895.52	1206.44	690.65	563.766	581.557	1234.66	563.656	1120.69	970.381	669.991	71922.3	82270	76452.8	87243.5	0.0729215	0.551051	0.0399604	1205.85	0.102391	diff
Glutaric acid	Dicarboxylic acids	131.0 / 87.1	7.42082	Amide	10786.5	9037.05	6487.38	8476.71	8263.47	7809.15	5847.35	4917.61	5655.61	4206.81	7977.11	9577.18	5518.83	5197.53	6547.3	6256.25	6547.3	9216.59	376777	374594	361768	375136	0.01613	0.772387	0.0404984	7512.01	0.23869	diff
L-Valine	Amino acids	118.1 / 55.1	4.83815	Amide	85108.4	182591	76074.8	172159	106835	154382	158716	109770	182813	219191	66946.9	91113.4	207880	127998	205509	140385	257209	234988	1.12883e+07	1.05831e+07	1.12088e+07	1.03366e+07	0.0372994	1.51061	0.0408113	162593	0.679003	diff
Norvaline	Amino acids	118.1 / 72.2	4.6167	Amide	106375	233966	96058.1	220863	144315	189534	212896	141524	235762	268047	88992.2	117840	267958	166675	253214	178452	347381	297655	1.36682e+07	1.29149e+07	1.44338e+07	1.2932e+07	0.0463722	1.52489	0.0414132	208537	0.77435	diff
12-Tridecenoic acid	Fatty acids	211.2 / 211.2	10.0979	C18	251936	383830	150419	211402	204331	211609	201375	157628	337975	287491	221297	250872	290360	329543	476638	272833	938947	845555	1.49324e+07	1.7849e+07	2.86513e+07	1.29799e+07	0.325458	2.23121	0.042051	380617	1.46662	diff
Phenylacetic acid	Benzenoids	135.0 / 91.0	0.597721	C18	31.2142	44.313	25.6245	31.2142	31.2142	23.705	25.8043	34.0738	57.6511	37.8254	37.8254	33.7724	38.5253	68.0306	82.1924	169.234	226.437	430.985	1983.1	3217.02	2661.06	1985.34	0.209736	5.42171	0.043388	100.224	0.0365155	diff
Glycolithocholic acid-3-Sulfate	Bile acids	512.3 / 512.3	8.26435	C18	914.213	1540.74	1816.77	961.538	1226.88	1174.24	753.703	856.955	784.004	1153.62	534.57	621.169	820.235	981.714	438.28	680.72	1232.6	975.725	62838.3	32946.8	47887	56261.2	0.223525	0.671865	0.0438036	1063.64	0.078209	diff
cis-Aconitic acid	Tricarboxylic acids	173.0 / 85.0	8.81231	Amide	4.06968	2.63122	5.38701	15.2033	28.7805	13.8606	7.02585	14.6821	37.6061	37.6061	58.3129	70.4034	21.4471	28.0391	29.7399	10.9376	20.4301	25.3565	615.908	681.775	731.566	862.76	0.125198	1.94403	0.0484045	17.1569	0.00775612	diff
Glycolic acid	Hydroxy acids	75.0 / 46.8	4.18502	Amide	176.185	245.654	176.505	226.583	196.518	217.995	227.652	211.42	281.876	248.964	158.253	229.8	236.124	223.078	288.378	210.113	414.767	430.989	16205.6	15263.8	18731.8	15674.5	0.0818792	1.45505	0.0484668	253.574	0.0163509	diff
Dopamine	Phenols	154.1 / 91.1	0.856658	C18	19.1361	18.0383	17.5606	26.2079	9.6567	12.8167	25.0018	33.5593	57.4111	32.7242	27.8429	32.7307	17.8672	29.5499	32.8561	31.1649	85.392	39.366	2191.46	2490.81	2256.25	1348.79	0.208534	2.28393	0.049651	28.301	0.0127004	diff
