# Supplementary material for: Gan-jiang-ling-zhu decoction improves steatohepatitis by regulating gut microbiota-mediated 12-tridecenoic acid inhibition
Source: Front Pharmacol. 2024 Aug 23;15:1444561. doi: 10.3389/fphar.2024.1444561 (PMC11377346; doi:10.3389/fphar.2024.1444561)
Supplement: Supplementary file 5 [file DataSheet1.XLSX]

## Sheet: MCD vs ND
Genus	MCD_MeanRel(%)	ND_MeanRel(%)	Pvalue	Difference between means	95% lowerCI	95% upperCI
g__Ruminiclostridium 9	0.0749101	0.210164	9.62e-06	-0.135254	-0.171116	-0.0993929
g__uncultured bacterium	9.34637	27.9696	5.65e-05	-18.6232	-24.8509	-12.3956
g__uncultured organism	0.0483399	3.46421	6.47e-05	-3.41587	-4.13554	-2.69621
g__Ethanolgignens group	0.199702	0.0352286	0.000124378	0.164473	0.103895	0.225051
g__Roseburia	0.0865654	0.22992	0.00169462	-0.143355	-0.214557	-0.072152
g__Lachnospiraceae NK4A136 group	4.35705	14.4235	0.0021223	-10.0665	-15.2077	-4.92521
g__Ruminococcaceae NK4A214 group	0.0564865	0.184923	0.00662583	-0.128437	-0.205548	-0.0513257
g__uncultured Bacteroidales bacterium	0.161356	0.956301	0.0107756	-0.794945	-1.33273	-0.257156
g__Akkermansia	20.5662	4.08902	0.0114485	16.4772	5.49123	27.4632
g__[Eubacterium] coprostanoligenes group	0.195949	0.863873	0.0136845	-0.667924	-1.16273	-0.173121
g__Ruminococcaceae UCG-014	0.240699	1.75715	0.0149607	-1.51645	-2.59406	-0.438844
g__Blautia	2.14471	0.394003	0.015922	1.75071	0.468511	3.0329
g__Enterorhabdus	0.0677025	0.43375	0.0170279	-0.366048	-0.638589	-0.0935068
g__Desulfovibrio	0.372889	2.92261	0.0193415	-2.54972	-4.49917	-0.600269
g__A2	0.140021	0.0570447	0.0234435	0.0829758	0.0157564	0.150195
g__[Eubacterium] ventriosum group	0.0340841	0.108645	0.023611	-0.0745607	-0.136752	-0.0123693
g__Intestinimonas	3.54617	0.883099	0.0250315	2.66307	0.473558	4.85258
g__Ruminiclostridium 6	0.0799074	0.421221	0.0250722	-0.341314	-0.624494	-0.0581339
g__Family XIII AD3011 group	0.0157018	0.0609383	0.0256949	-0.0452366	-0.0836403	-0.00683288
g__Bilophila	0.327235	0.0979626	0.0259197	0.229273	0.0395651	0.41898
g__UBA1819	0.0489668	0.135057	0.0311058	-0.0860903	-0.162328	-0.00985264
g__Tyzzerella	0.101553	0.0258933	0.0319688	0.07566	0.00907925	0.142241
g__Dialister	0.00302264	0	0.0355478	0.00302264	0.000302642	0.00574263
g__Bacteroides	6.09365	1.22076	0.0362587	4.87289	0.433077	9.3127
g__Ruminiclostridium	2.24648	0.637566	0.0415272	1.60891	0.0818372	3.13599
g__Acetatifactor	0.0788568	0.0152445	0.0435533	0.0636123	0.00260571	0.124619
g__Jeotgalicoccus	0.0118936	0.000632151	0.0440156	0.0112615	0.000437598	0.0220854
g__Prevotellaceae UCG-001	0.00574505	0.0707748	0.0440719	-0.0650297	-0.127531	-0.00252804
g__Candidatus Saccharimonas	0.156076	2.09661	0.0482671	-1.94053	-3.85945	-0.0216165
