# Supplementary material for: Gan-jiang-ling-zhu decoction improves steatohepatitis by regulating gut microbiota-mediated 12-tridecenoic acid inhibition
Source: Front Pharmacol. 2024 Aug 23;15:1444561. doi: 10.3389/fphar.2024.1444561 (PMC11377346; doi:10.3389/fphar.2024.1444561)
Supplement: Supplementary file 6 [file DataSheet2.XLSX]

## Sheet: GJLZ vs MCD
Genus	GJLZ_MeanRel(%)	MCD_MeanRel(%)	P value	Difference between means	95% lowerCI	95% upperCI
g__Ruminococcaceae UCG-005	0.026746	0.071837	0.00176448	-0.045091	-0.0657776	-0.0244044
g__[Acetivibrio] ethanolgignens group	0.0896329	0.199702	0.0147749	-0.110069	-0.192534	-0.0276034
g__UBA1819	0.335407	0.0489668	0.0151331	0.28644	0.077474	0.495406
g__Ruminococcaceae UCG-009	0.0349391	0.117302	0.0194798	-0.0823624	-0.147581	-0.0171434
g__Desulfovibrio	1.18388	0.372889	0.0234929	0.810992	0.138626	1.48336
g__Erysipelatoclostridium	0.0510187	0.290755	0.0245393	-0.239737	-0.43367	-0.0458033
g__Tyzzerella	0.026507	0.101553	0.0329494	-0.0750463	-0.141697	-0.00839523
g__Intestinimonas	1.09673	3.54617	0.0340649	-2.44944	-4.64625	-0.252621
g__Dialister	0	0.00302264	0.0355478	-0.00302264	-0.00574263	-0.000302642
g__Faecalibaculum	12.9878	0.28978	0.0430282	12.698	0.58695	24.8091
g__Bilophila	0.132438	0.327235	0.0471265	-0.194797	-0.386297	-0.00329793
